# Supplementary material for: Years of Life Lost due to exposure: Causal concepts and empirical shortcomings
Source: Epidemiol Perspect Innov. 2004 Dec 16;1:5. doi: 10.1186/1742-5573-1-5 (PMC545055; doi:10.1186/1742-5573-1-5)
Supplement: Additional File 4 — Excel sheet explaining the calculations in Additional files 1 and 2. [file 1742-5573-1-5-S4.xls]

## Sheet: Table 1 and 2
Age	Cohort	No. of Deaths	YPLL		Age	Cohort	No. of Deaths	YPLL		Age	expected	e-YPLL		Age	No. of Deaths	No. of Deaths	No. of Deaths	No. of Deaths	e-YLL		No. of Deaths	No. of Deaths	No. of Deaths	No. of Deaths	No. of Deaths	e-YLL
in yrs	unexposed	unexposed	unexposed		in yrs	exposed	exposed	exposed		in yrs	exc deaths			in yrs	unexposed	exposed	exposed	exposed			unexposed	exposed	exposed	exposed	exposed
0-4	95218.7	0	70.3506		0-4	95218.7	0	67.6716		0-4	0	0				shift + 0 yrs	shift + 5 yrs	cum				shift + 0 yrs	shift + 5 yrs	shift+ 10 yrs	cum
5-9	95218.7	0	65.3506		5-9	95218.7	0	62.6716		5-9	0	0		20-24
10-14	95218.7	0	60.3506		10-14	95218.7	0	57.6716		10-14	0	0		25-29			528.35	528.35	2641.75				508.35	20	528.35	2741.75
15-19	95218.7	0	55.3506		15-19	95218.7	0	52.6716		15-19	0	0		30-34	928.35	400	548.617	948.617	2743.08		928.35	420	278.617	250	948.617	3893.08
20-24	95218.7	0	50.3506		20-24	95218.7	0	47.6716		20-24	0	0		35-39	1148.62	600	781.036	1381.04	3905.18		1148.62	850	441.036	90	1381.04	3105.18
25-29	95218.7	0	45.3506		25-29	95218.7	528.35	42.9097		25-29	528.35	23961		40-44	1681.04	900	1632.44	2532.44	8162.19		1681.04	990	742.438	800	2532.44	11712.2
30-34	95218.7	928.35	40.7479		30-34	94690.4	948.617	38.2933		30-34	25.4176	1035.71		45-49	2632.44	1000	2090.71	3090.71	10453.6		2632.44	1800	1270.71	20	3090.71	6553.55
35-39	94290.4	1148.62	36.1887		35-39	93741.8	1381.04	33.7911		35-39	239.103	8652.82		50-54	4090.71	2000	3468.21	5468.21	17341.1		4090.71	2020	1648.21	1800	5468.21	26241.1
40-44	93141.8	1681.04	31.762		40-44	92360.7	2532.44	29.6028		40-44	865.498	27489.9		55-59	5968.21	2500	4314.23	6814.23	21571.1		5968.21	4300	1714.23	800	6814.23	16571.1
45-49	91460.7	2632.44	27.5551		45-49	89828.3	3090.71	25.4795		45-49	505.257	13922.4		60-64	8314.23	4000	5996.22	9996.22	29981.1		8314.23	4800	5146.22	50	9996.22	26231.1
50-54	88828.3	4090.71	23.6439		50-54	86737.6	5468.21	21.8574		50-54	1473.78	34846		65-69	10996.2	5000	7331.36	12331.4	36656.8		10996.2	5050	5281.36	2000	12331.4	46406.8
55-59	84737.6	5968.21	20.0565		55-59	81269.4	6814.23	18.4003		55-59	1090.29	21867.4		70-74	13331.4	6000	7391.34	13391.3	36956.7		13331.4	8000	5091.34	300	13391.3	28456.7
60-64	78769.4	8314.23	16.8333		60-64	74455.1	9996.22	15.4784		60-64	2137.36	35978.9		75-79	14391.3	7000	7146.45	14146.5	35732.3		14391.3	7300	6816.45	30	14146.5	34382.3
65-69	70455.1	10996.2	14.0217		65-69	64458.9	12331.4	12.9571		65-69	2270.99	31843.3		80-84	13646.5	6500	6021.41	12521.4	30107.1		13646.5	6530	5891.41	100	12521.4	30457.1
70-74	59458.9	13331.4	11.6291		70-74	52127.6	13391.3	10.7079		70-74	1703.76	19813.2		85-89	11021.4	5000	2306.48	7306.48	11532.4		11021.4	5100	1406.48	800	7306.48	15032.4
75-79	46127.6	14391.3	9.63522		75-79	38736.2	14146.5	8.99172		75-79	2061.13	19859.5		90-94	4306.48	2000	882.707	2882.71	4413.53		4306.48	2800	32.707	50	2882.71	663.535
80-84	31736.2	13646.5	8.1319		80-84	24589.8	12521.4	8.13328		80-84	1947.91	15840.2		95-99	1682.71	800	357.498	1157.5	1787.49		1682.71	850	297.498	10	1157.5	1587.49
85-89	18089.8	11021.4	8.01535		85-89	12068.4	7306.48	7.9409		85-89	-46.31	-371.191		100-104	657.498	300	221.673	521.673	1108.36		657.498	310	211.673	0	521.673	1058.36
90-94	7068.36	4306.48	7.71707		90-94	4761.88	2882.71	7.45234		90-94	-18.524	-142.951		105+	421.673	200	0	200	0		421.673	200		0	200	0
95-99	2761.88	1682.71	6.95369		95-99	1879.17	1157.5	6.38567		95-99	12.5904	87.5498						total	255094						total	255094
100-104	1079.17	657.498	5		100-104	721.673	521.673	5		100-104	81.985	409.925
105+	421.673	421.673	0		105+	200	200	0		105+	3.75167e-12	0					51018.7						36778.7	7120
															total	e-YLL=	255094					e-YLL=	183894	71200
										total	e-YPLL=	255094										total:		255094
Cohort and no. of deaths:		according to BEIR IV, Table 2A-10, p.133												Mechanism 1							Mechanism 2
No. of deaths are set to zero up to age band 25-29 yrs											bias=	0
Cohort in age band 0-4 reduced accordingly (survivor population beyond age = 30 yrs of 100,000 newborns)											rel. bias / % =	0
