# Supplementary material for: Years of Life Lost due to exposure: Causal concepts and empirical shortcomings
Source: Epidemiol Perspect Innov. 2004 Dec 16;1:5. doi: 10.1186/1742-5573-1-5 (PMC545055; doi:10.1186/1742-5573-1-5)
Supplement: Additional File 5 — Excel sheet explaining the calculations in Additional file 3. [file 1742-5573-1-5-S5.xls]

## Sheet: Zeitpkt_versch_162_1
Age	Risk set	Death	Death_162	life exp at death			Age	Risk set	Death	Death_162	life exp at death		Age	total	total	162	162			rate	rate	rate ratio
	unexposed	unexposed	unexposed	unexposed				exposed	exposed	exposed	exposed			exc cases	e-YPLL	exc cases	e-YPLL			unexposed	exposed
0-4	95218.7	0	0	70.3506			0-4	95218.7	0	0	65.3506		0-4	0	0	0	0			0	0
5-9	95218.7	0	0	65.3506			5-9	95218.7	0	0	60.3506		5-9	0	0	0	0			0	0
10-14	95218.7	0	0	60.3506			10-14	95218.7	0	0	55.3506		10-14	0	0	0	0			0	0
15-19	95218.7	0	0	55.3506			15-19	95218.7	0	0	50.3506		15-19	0	0	0	0			0	0
20-24	95218.7	0	0	50.3506			20-24	95218.7	0	0	45.3506		20-24	0	0	0	0			0	0
25-29	95218.7	0	0	45.3506			25-29	95218.7	928.35	5.87474	40.7479		25-29	928.35	42101.3	5.87474	266.423			0	19.595
30-34	95218.7	928.35	5.87474	40.7479			30-34	94290.4	1148.62	27.1305	36.1887		30-34	229.317	9344.2	21.313	868.46			19.595	24.513	1.25098
35-39	94290.4	1148.62	27.1305	36.1887			35-39	93141.8	1681.04	88.8375	31.762		35-39	546.412	19773.9	62.0375	2245.06			24.513	36.426	1.48599
40-44	93141.8	1681.04	88.8375	31.762			40-44	91460.7	2632.44	223.362	27.5551		40-44	981.742	31182.1	136.128	4323.7			36.426	58.409	1.6035
45-49	91460.7	2632.44	223.362	27.5551			45-49	88828.3	4090.71	439.604	23.6439		45-49	1534.04	42270.6	222.671	6135.71			58.409	94.292	1.61434
50-54	88828.3	4090.71	439.604	23.6439			50-54	84737.6	5968.21	697.701	20.0565		50-54	2065.89	48845.7	278.341	6581.08			94.292	146.07	1.54912
55-59	84737.6	5968.21	697.701	20.0565			55-59	78769.4	8314.23	983.377	16.8333		55-59	2766.37	55483.7	334.817	6715.26			146.07	223.096	1.52732
60-64	78769.4	8314.23	983.377	16.8333			60-64	70455.1	10996.2	1181.07	14.0217		60-64	3559.57	59919.3	301.494	5075.14			223.096	339.381	1.52123
65-69	70455.1	10996.2	1181.07	14.0217			65-69	59458.9	13331.4	1201.7	11.6291		65-69	4051.36	56807.2	204.96	2873.9			339.381	507.75	1.49611
70-74	59458.9	13331.4	1201.7	11.6291			70-74	46127.6	14391.3	956.358	9.63522		70-74	4049.02	47086.6	24.0931	280.182			507.75	747.904	1.47298
75-79	46127.6	14391.3	956.358	9.63522			75-79	31736.2	13646.5	575.258	8.1319		75-79	3745.06	36084.5	-82.7258	-797.081			747.904	1124.22	1.50317
80-84	31736.2	13646.5	575.258	8.1319			80-84	18089.8	11021.4	215.809	8.01535		80-84	3242.88	26370.8	-112.091	-911.509			1124.22	1879.44	1.67176
85-89	18089.8	11021.4	215.809	8.01535			85-89	7068.36	4306.48	84.3247	7.71707		85-89	0	0	0	0			1879.44	1879.44	1
90-94	7068.36	4306.48	84.3247	7.71707			90-94	2761.88	1682.71	32.9489	6.95369		90-94	0	0	0	0			1879.44	1879.44	1
95-99	2761.88	1682.71	32.9489	6.95369			95-99	1079.17	657.498	12.8744	5		95-99	0	0	0	0			1879.44	1879.44	1
100-104	1079.17	657.498	12.8744	5			100-104	421.673	421.673	8.25672	0		100-104	164.764	823.818	3.22622	16.1311			1879.44	#NUM!	#NUM!
105+	421.673	421.673	8.25672	0			105+	0	0	0	0		105+	0	0	0	0			#NUM!	#DIV/0!	#DIV/0!
		95218.7	6734.49						95218.7	6734.49
														e-YPLL=	476094		33672.5			e-YLL=	476094	total
														e-YPLL gem. Park et al. 2002						e-YLL=	33672.5	162
Todesfälle und Kollektiv:		BEIR IV, Table 2A-10, S.133							Expositionswirkung:
Todesfälle bis Altersklasse 25-29 auf Null gesetzt,									alle Todesfälle um 5 Jahre vorverlegt,					bias=	0		0			e-YLL entspr. Diff. In der Lebenserw. x Kohortenumfang
auch Kollektiv in 0-4 entspr. reduziert (survivor population bis 30)									in 105+ die Zahl der Todesfälle auf Null gesetzt					rel. bias / % =	0		0
															total		162

## Sheet: Table 3
Age	Cohort	No. of Deaths	No. of Deaths ICD162	YPLL		Age	Cohort	No. of Deaths	No. of Deaths ICD162	YPLL		Age	No. of all	all causes	No. of ICD162	ICD162
in yrs	unexposed	unexposed	unexposed	unexposed		in yrs	exposed	exposed	exposed	exposed		in yrs	excess cases	e-YPLL	excess cases	e-YPLL
0-4	95218.7	0	0	70.3506		0-4	95218.7	0	0	67.102		0-4	0	0	0	0
5-9	95218.7	0	0	65.3506		5-9	95218.7	0	0	62.102		5-9	0	0	0	0
10-14	95218.7	0	0	60.3506		10-14	95218.7	0	0	57.102		10-14	0	0	0	0
15-19	95218.7	0	0	55.3506		15-19	95218.7	0	0	52.102		15-19	0	0	0	0
20-24	95218.7	0	0	50.3506		20-24	95218.7	0	0	47.102		20-24	0	0	0	0
25-29	95218.7	0	0	45.3506		25-29	95218.7	320.53	8.8121	42.2443		25-29	320.53	14536.2	8.8121	399.634
30-34	95218.7	928.35	5.87474	40.7479		30-34	94898.2	1350	40.6957	37.7817		30-34	424.775	17308.7	34.8407	1419.69
35-39	94290.4	1148.62	27.1305	36.1887		35-39	93548.2	1736	133.256	33.4016		35-39	596.424	21583.8	106.339	3848.29
40-44	93141.8	1681.04	88.8375	31.762		40-44	91812.2	2189	335.043	29.0953		40-44	531.96	16896.1	247.474	7860.26
45-49	91460.7	2632.44	223.362	27.5551		45-49	89623.2	3379	659.406	25.0393		45-49	799.45	22028.9	440.532	12138.9
50-54	88828.3	4090.71	439.604	23.6439		50-54	86244.2	4670	1046.55	21.1865		50-54	698.292	16510.3	619.736	14653
55-59	84737.6	5968.21	697.701	20.0565		55-59	81574.2	7259	1475.07	17.7676		55-59	1513.59	30357.4	803.411	16113.6
60-64	78769.4	8314.23	983.377	16.8333		60-64	74315.2	11215	1771.61	15.0368		60-64	3370.92	56743.7	843.841	14204.6
65-69	70455.1	10996.2	1181.07	14.0217		65-69	63100.2	12710	1802.55	12.5684		65-69	2861.7	40126	744.77	10443
70-74	59458.9	13331.4	1201.7	11.6291		70-74	50390.2	14470	1434.54	10.6173		70-74	3171.95	36887	416.122	4839.13
75-79	46127.6	14391.3	956.358	9.63522		75-79	35920.2	13860	862.887	9.1465		75-79	2653.25	25564.7	118.157	1138.47
80-84	31736.2	13646.5	575.258	8.1319		80-84	22060.2	10250	323.713	7.74521		80-84	764.2	6214.4	-76.155	-619.285
85-89	18089.8	11021.4	215.809	8.01535		85-89	11810.2	8134	126.487	8.8193		85-89	938.493	7522.35	-14.4072	-115.479
90-94	7068.36	4306.48	84.3247	7.71707		90-94	3676.2	2150	49.4233	9.19964		90-94	-89.7701	-692.762	5.56665	42.9583
95-99	2761.88	1682.71	32.9489	6.95369		95-99	1526.2	880	19.3116	6.53692		95-99	-49.8568	-346.689	1.10416	7.67796
100-104	1079.17	657.498	12.8744	5		100-104	1070	412.2	12.3851	0		100-104	-239.71	-1198.55	-0.379887	-1.89944
105+	421.673	421.673	8.25672	0		105+	657.8	234	0	0		105+	-423.8	0	-12.8803	0
	total	95218.7	6734.49				total	95218.7	10101.7
												total	e-YPLL=	310042		86372.6
							No. of new lung cancer deaths =		3367.25	age at death shifted by less than 5 years due to exposure
Cohort and no. of deaths:		according to BEIR IV, Table 2A-10, p.133					No. of unexposed lung cancer deaths =		6734.49	age at death shifted by 5 years due to exposure
No. of deaths are set to zero up to age band 25-29 yrs															bias(lung cancer) >	35863.9
Cohort in age band 0-4 reduced accordingly (survivor population beyond age = 30 yrs of 100,000 newborns)															rel. bias / % >	71.0054
							total	e-YLL(lung cancer)<	50508.7	(=3367.25*5 + 6734.49*5)
